# Supplementary material for: Cacopsylla fuscicella Sp. Nov. (Hemiptera, Psyllidae), a New Loquat Pest in China
Source: Insects. 2023 Apr 26;14(5):414. doi: 10.3390/insects14050414 (PMC10231073; doi:10.3390/insects14050414)
Supplement: Supplementary file 1 [file insects-14-00414-s001.zip]

Archive with 3 entries (3 files):
- Figure S1.pdf
- Table S1 20230330.pdf
- Table S2 20230330.xls
