# Supplementary material for: Cacopsylla fuscicella Sp. Nov. (Hemiptera, Psyllidae), a New Loquat Pest in China
Source: Insects. 2023 Apr 26;14(5):414. doi: 10.3390/insects14050414 (PMC10231073; doi:10.3390/insects14050414)
Supplement: Supplementary file 1 [file insects-14-00414-s001.zip › Table S2 20230330.xls]

## Sheet: MatrixOutput
Table S2. Genetic distances calculated using p-distance model for COXI sequences.
GenBank accession number	Species name	Arytainilla gredi	Arytainilla spartiophila	Cacopsylla ambigua	Cacopsylla annulata	Cacopsylla brevistigmata	Cacopsylla brunneipennis	Cacopsylla burckhardti	Cacopsylla citrisuga	Cacopsylla coccinea	Cacopsylla corcontum	Cacopsylla crataegi	Cacopsylla eriobotryae	Cacopsylla fibulata	Cacopsylla fraudatrix	Cacopsylla fuscicella	Cacopsylla haliaeeti	Cacopsylla hirsuta	Cacopsylla ledi	Cacopsylla macleani	Cacopsylla maculatili	Cacopsylla magnicauda	Cacopsylla minuta	Cacopsylla myrtilli	Cacopsylla nigriantennata	Cacopsylla notata	Cacopsylla peregrina	Cacopsylla pyri	Cacopsylla pyricola	Cacopsylla sandolbaea	Cacopsylla sinuata	Cacopsylla spiculata	Cacopsylla striata	Cacopsylla stricklandi	Cyamophila willieti	Psylla alni	Psylla betulae	Psylla buxi	Psylla floccosa
MN272123	Arytainilla gredi
MG988644	Arytainilla spartiophila	0.177011
MG988660	Cacopsylla ambigua	0.190805	0.17931
MG988661	Cacopsylla annulata	0.197701	0.197701	0.190805
MG988662	Cacopsylla brevistigmata	0.195402	0.167816	0.167816	0.163218
MG988663	Cacopsylla brunneipennis	0.204598	0.183908	0.105747	0.158621	0.170115
MK039640	Cacopsylla burckhardti	0.190805	0.190805	0.158621	0.177011	0.170115	0.170115
KJ850306	Cacopsylla citrisuga	0.204598	0.190805	0.174713	0.144828	0.167816	0.177011	0.181609
NC_027087	Cacopsylla coccinea	0.188506	0.206897	0.14023	0.183908	0.17931	0.11954	0.170115	0.193103
MK184915	Cacopsylla corcontum	0.190805	0.193103	0.174713	0.170115	0.163218	0.170115	0.174713	0.156322	0.163218
MG988664	Cacopsylla crataegi	0.204598	0.202299	0.202299	0.181609	0.163218	0.195402	0.170115	0.165517	0.206897	0.165517
MG988665	Cacopsylla eriobotryae	0.186207	0.17931	0.2	0.204598	0.211494	0.202299	0.225287	0.213793	0.216092	0.188506	0.206897
KU874489	Cacopsylla fibulata	0.204598	0.17931	0.121839	0.190805	0.186207	0.110345	0.163218	0.181609	0.131034	0.183908	0.206897	0.193103
JX987970	Cacopsylla fraudatrix	0.195402	0.167816	0.121839	0.163218	0.131034	0.108046	0.158621	0.151724	0.135632	0.165517	0.186207	0.195402	0.117241
NC_053749	Cacopsylla fuscicella	0.22069	0.22069	0.206897	0.213793	0.213793	0.193103	0.206897	0.209195	0.213793	0.193103	0.22069	0.222989	0.197701	0.2
OM541676	Cacopsylla haliaeeti	0.22069	0.195402	0.0942529	0.197701	0.172414	0.0873563	0.165517	0.177011	0.135632	0.17931	0.204598	0.227586	0.0988506	0.105747	0.206897
MG988666	Cacopsylla hirsuta	0.195402	0.188506	0.186207	0.188506	0.128736	0.188506	0.183908	0.183908	0.209195	0.183908	0.195402	0.211494	0.197701	0.158621	0.2	0.193103
MF978766	Cacopsylla ledi	0.188506	0.165517	0.121839	0.165517	0.135632	0.117241	0.167816	0.158621	0.14023	0.16092	0.193103	0.204598	0.121839	0.0344828	0.202299	0.114943	0.158621
OM541709	Cacopsylla macleani	0.204598	0.183908	0.101149	0.183908	0.172414	0.0988506	0.183908	0.165517	0.147126	0.172414	0.193103	0.206897	0.108046	0.108046	0.2	0.0758621	0.202299	0.112644
MK039630	Cacopsylla maculatili	0.202299	0.183908	0.158621	0.167816	0.16092	0.147126	0.149425	0.154023	0.167816	0.142529	0.174713	0.2	0.167816	0.163218	0.193103	0.16092	0.183908	0.163218	0.154023
MG988667	Cacopsylla magnicauda	0.183908	0.190805	0.163218	0.165517	0.170115	0.165517	0.204598	0.165517	0.174713	0.135632	0.165517	0.190805	0.188506	0.163218	0.206897	0.186207	0.204598	0.177011	0.172414	0.174713
MG988668	Cacopsylla minuta	0.2	0.174713	0.177011	0.165517	0.117241	0.186207	0.172414	0.193103	0.190805	0.190805	0.195402	0.216092	0.202299	0.172414	0.206897	0.188506	0.0942529	0.172414	0.197701	0.167816	0.190805
KR044343	Cacopsylla myrtilli	0.202299	0.183908	0.126437	0.174713	0.154023	0.126437	0.174713	0.156322	0.144828	0.163218	0.197701	0.204598	0.124138	0.0390805	0.204598	0.110345	0.165517	0.0413793	0.117241	0.163218	0.181609	0.177011
OL807616	Cacopsylla nigriantennata	0.195402	0.181609	0.167816	0.165517	0.163218	0.149425	0.190805	0.177011	0.172414	0.151724	0.188506	0.195402	0.181609	0.163218	0.197701	0.174713	0.204598	0.158621	0.158621	0.151724	0.0988506	0.17931	0.172414
MG988669	Cacopsylla notata	0.197701	0.190805	0.190805	0.174713	0.17931	0.170115	0.181609	0.172414	0.190805	0.16092	0.170115	0.2	0.186207	0.172414	0.195402	0.183908	0.183908	0.167816	0.193103	0.128736	0.17931	0.190805	0.172414	0.174713
MG988670	Cacopsylla peregrina	0.17931	0.188506	0.163218	0.158621	0.144828	0.154023	0.163218	0.190805	0.181609	0.163218	0.167816	0.209195	0.170115	0.156322	0.186207	0.186207	0.183908	0.16092	0.17931	0.135632	0.17931	0.158621	0.172414	0.172414	0.172414
MK039634	Cacopsylla pyri	0.197701	0.202299	0.165517	0.16092	0.167816	0.156322	0.163218	0.163218	0.186207	0.144828	0.158621	0.209195	0.177011	0.156322	0.183908	0.174713	0.188506	0.163218	0.174713	0.128736	0.142529	0.197701	0.165517	0.137931	0.112644	0.172414
JF327709	Cacopsylla pyricola	0.193103	0.186207	0.170115	0.165517	0.156322	0.16092	0.190805	0.16092	0.174713	0.154023	0.206897	0.222989	0.177011	0.165517	0.202299	0.167816	0.181609	0.151724	0.167816	0.133333	0.158621	0.170115	0.174713	0.149425	0.154023	0.177011	0.156322
MK039637	Cacopsylla sandolbaea	0.209195	0.195402	0.170115	0.177011	0.174713	0.165517	0.197701	0.170115	0.190805	0.151724	0.202299	0.216092	0.197701	0.16092	0.197701	0.177011	0.206897	0.163218	0.174713	0.156322	0.149425	0.190805	0.16092	0.147126	0.172414	0.177011	0.158621	0.165517
OM541680	Cacopsylla sinuata	0.206897	0.174713	0.103448	0.174713	0.165517	0.0850575	0.16092	0.174713	0.128736	0.170115	0.211494	0.202299	0.105747	0.091954	0.213793	0.0827586	0.188506	0.0942529	0.0850575	0.151724	0.172414	0.181609	0.105747	0.154023	0.174713	0.177011	0.174713	0.167816	0.172414
MG988676	Cacopsylla spiculata	0.2	0.181609	0.0965517	0.181609	0.156322	0.0942529	0.177011	0.167816	0.142529	0.167816	0.190805	0.206897	0.103448	0.0988506	0.204598	0.0413793	0.193103	0.108046	0.062069	0.151724	0.177011	0.188506	0.112644	0.167816	0.174713	0.174713	0.172414	0.165517	0.170115	0.0850575
MG988678	Cacopsylla striata	0.202299	0.197701	0.211494	0.193103	0.154023	0.193103	0.170115	0.202299	0.197701	0.186207	0.2	0.22069	0.202299	0.186207	0.216092	0.202299	0.177011	0.193103	0.202299	0.172414	0.165517	0.177011	0.211494	0.183908	0.17931	0.163218	0.188506	0.174713	0.206897	0.190805	0.190805
MG988679	Cacopsylla stricklandi	0.209195	0.186207	0.174713	0.165517	0.170115	0.16092	0.186207	0.172414	0.183908	0.124138	0.174713	0.183908	0.170115	0.165517	0.195402	0.17931	0.197701	0.165517	0.174713	0.154023	0.0873563	0.186207	0.174713	0.0873563	0.167816	0.172414	0.133333	0.16092	0.158621	0.165517	0.177011	0.165517
MN364946	Cyamophila willieti	0.197701	0.17931	0.195402	0.193103	0.174713	0.190805	0.193103	0.181609	0.2	0.188506	0.222989	0.197701	0.204598	0.17931	0.216092	0.209195	0.181609	0.186207	0.188506	0.177011	0.204598	0.165517	0.193103	0.186207	0.181609	0.195402	0.193103	0.195402	0.213793	0.186207	0.193103	0.170115	0.181609
MG988817	Psylla alni	0.241379	0.209195	0.195402	0.170115	0.17931	0.172414	0.183908	0.181609	0.167816	0.181609	0.204598	0.197701	0.193103	0.183908	0.229885	0.190805	0.193103	0.190805	0.206897	0.172414	0.177011	0.172414	0.190805	0.186207	0.177011	0.2	0.2	0.193103	0.204598	0.181609	0.195402	0.158621	0.170115	0.170115
MT021805	Psylla betulae	0.222989	0.211494	0.204598	0.177011	0.177011	0.186207	0.183908	0.188506	0.174713	0.17931	0.181609	0.188506	0.190805	0.17931	0.222989	0.213793	0.186207	0.188506	0.211494	0.172414	0.202299	0.190805	0.190805	0.204598	0.170115	0.190805	0.177011	0.197701	0.202299	0.190805	0.2	0.177011	0.172414	0.163218	0.091954
MT021806	Psylla buxi	0.22069	0.216092	0.211494	0.181609	0.17931	0.2	0.209195	0.188506	0.213793	0.193103	0.2	0.206897	0.202299	0.188506	0.211494	0.211494	0.174713	0.183908	0.2	0.188506	0.2	0.188506	0.202299	0.17931	0.206897	0.209195	0.197701	0.183908	0.183908	0.209195	0.197701	0.165517	0.188506	0.197701	0.195402	0.202299
MG988819	Psylla floccosa	0.218391	0.213793	0.209195	0.186207	0.172414	0.2	0.156322	0.183908	0.181609	0.177011	0.186207	0.23908	0.204598	0.183908	0.232184	0.204598	0.197701	0.183908	0.206897	0.174713	0.183908	0.188506	0.193103	0.186207	0.195402	0.186207	0.174713	0.188506	0.2	0.190805	0.216092	0.170115	0.183908	0.17931	0.156322	0.137931	0.183908

## Sheet: Sheet1
Arytainilla gredi	Arytainilla spartiophila	Cacopsylla ambigua	Cacopsylla annulata	Cacopsylla brevistigmata	Cacopsylla brunneipennis	Cacopsylla burckhardti	Cacopsylla citrisuga	Cacopsylla coccinea	Cacopsylla corcontum	Cacopsylla crataegi	Cacopsylla eriobotryae	Cacopsylla fibulata	Cacopsylla fraudatrix	Cacopsylla fuscicella	Cacopsylla haliaeeti	Cacopsylla hirsuta	Cacopsylla ledi	Cacopsylla macleani	Cacopsylla maculatili	Cacopsylla magnicauda	Cacopsylla minuta	Cacopsylla myrtilli	Cacopsylla nigriantennata	Cacopsylla notata	Cacopsylla peregrina	Cacopsylla pyri	Cacopsylla pyricola	Cacopsylla sandolbaea	Cacopsylla sinuata	Cacopsylla spiculata	Cacopsylla striata	Cacopsylla stricklandi	Cyamophila willieti	Psylla alni	Psylla betulae	Psylla buxi	Psylla floccosa

## Sheet: Caption
Table. Estimates of Evolutionary Divergence between Sequences
The number of base differences per site from between sequences are shown. The analysis involved 38 nucleotide sequences. Codon positions included were 1st+2nd+3rd+Noncoding. All positions containing gaps and missing data were eliminated. There were a total of 435 positions in the final dataset. Evolutionary analyses were conducted in MEGA7 [1].
1. Kumar S., Stecher G., and Tamura K. (2016). MEGA7: Molecular Evolutionary Genetics Analysis version 7.0 for bigger datasets.Molecular Biology and Evolution 33:1870-1874.
Disclaimer: Although utmost care has been taken to ensure the correctness of the caption, the caption text is provided "as is" without any warranty of any kind. Authors advise the user to carefully check the caption prior to its use for any purpose and report any errors or problems to the authors immediately (www.megasoftware.net). In no event shall the authors and their employers be liable for a…
